# Supplementary material for: Isomeric Aromatic Polyimides Containing Biphenyl Moieties for Gas Separation Applications
Source: Polymers (Basel). 2023 Mar 7;15(6):1333. doi: 10.3390/polym15061333 (PMC10056342; doi:10.3390/polym15061333)
Supplement: Supplementary file 1 [file polymers-15-01333-s001.zip]

Archive with 1 entries (1 files):
- polymers-2218874-supplementary.pdf
